# Supplementary material for: Fewer bat passes are detected during small, commercial drone flights
Source: Sci Rep. 2021 Jun 1;11:11529. doi: 10.1038/s41598-021-90905-0 (PMC8169876; doi:10.1038/s41598-021-90905-0)
Supplement: Supplementary file 1 — Supplementary Information. [file 41598_2021_90905_MOESM1_ESM.xlsx]

## Sheet: Sheet1
			Drones ineffectively survey bats owing to noise interference and avoidance behaviour
By Gabrielle Ednie, Dr. David Bird, and Dr. Kyle Elliott
BAT PASSES DETECTED 2018
	Transect 1 - Whitefish Main Road - LAKE/OPEN																							TRANSECT 4 - Skymount - CLOSED/MOUNTAIN
				DATE: June 20th 2018					DATE: July 4th 2018					DATE: July 17th 2018												DATE: June 19th 2018					DATE: July 3rd 2018					DATE: July 30th 2018
	POINT	ROAD	HABITAT	TIME GOING	NB BATS	TIME COMING	NB BATS	SPECIES	TIME GOING	NB BATS	TIME COMING	NB BATS	SPECIES	TIME GOING	NB BATS	TIME COMING	NB BATS	SPECIES		SPECIES	AMOUNT		POINT	ROAD	HABITAT	TIME GOING	NB BATS	TIME COMING	NB BATS	Species	TIME GOING	NB BATS	TIME COMING	NB BATS	SPECIES	TIME GOING	NB BATS	TIME COMING	NB BATS	SPECIES		SPECIES	AMOUNT
	1	gravel	OPEN - NEAR BUILDINGS/LAKE	9:33-9:35	1	11:38-11:40	1	EPFU/LANO	9:34-9:36	0	11:16-11:18	2	0/2XMYSP	9:30-9:32	2	11:06-11:08	1	2XEPNO/LABO		MYSEP			1	dirt trail	CLOSED - NEAR POND	9:30-9:32	0	11:35-11:37	0	0/0	9:32-9:34	0	10:47-10:49	0	0/0	9:33-9:35	0	10:47-10:49	0	0/0		MYSEP
	2	gravel	OPEN - INTERSECTION/ NEAR BUILDINGS/LAKE	9:37-9:39	0	11:36-11:38	0	0/0	9:37-9:39	1	11:13-11:15	3	MYSP/MYSP+EPFU+EPNO	9:33-9:35	3	11:03-11:05	2	2XMYSP+EPFU/2XLANO		MYLU			2	dirt trail	CLOSED - NEAR STREAM	9:35-9:37	0	11:30-11:32	0	0/0	9:38-9:40	0	10:42-10:44	0	0/0	9:37-9:39	0	10:42-10:44	0	0/0		MYLU
	3	gravel	OPEN - UPHILL NEAR CLIFF	9:40-9:42	8	11:33-11:35	0	8XMYSP/0	9:41-9:43	3	11:10-11:12	1	3XMYSP/MYSP	9:36-9:38	6	11:00-11:02	0	EPFU+5XMYSP/0		PESU	4		3	dirt trail	CLOSED - NEAR STREAM	MISSED	0	11:22-11:24	0	0/0	9:43-9:45	0	10:37-10:39	0	0/0	9:42-9:44	0	10:36-10:38	0	0/0		PESU
	4	gravel	OPEN - ON MAIN ROAD	9:42-9:45	1	11:30-11:32	0	MYSP/0	9:44-9:46	0	11:07-11:09	0	0/0	9:39-9:41	3	10:58-11:00	0	3XMYSP/0		LABO	2		4	dirt trail	CLOSED	9:46-9:48	0	11:14-11:16	0	0/0	9:47-9:49	0	10:32-10:34	0	0/0	9:47-9:49	0	10:31-10:33	0	0/0		LABO
	5	gravel	OPEN - ON MAIN ROAD	9:45-9:47	1	11:27-11:29	2	MYSP/2XPESU	9:46-9:48	0	11:04-11:06	0	0/0	9:42-9:44	0	10:55-10:57	0	0/0		EPFU	7		5	dirt trail	CLOSED	9:51-9:53	0	11:08-11:10	0	0/0	9:52-9:54	0	10:26-10:28	0	0/0	9:53-9:55	0	10:26-10:28	0	0/0		EPFU	2
	6	gravel	OPEN - ON MAIN ROAD	9:48-9:50	0	11:24-11:26	0	0/0	9:50-9:52	1	11:01-11:03	0	MYSP/0	9:44-9:46	1	10:52-10:54	1	LANO/EPNO		LANO	4		6	dirt trail	CLOSED - NEAR DAMN	10:02-10:04	2	11:03-11:05	2	2EPFU/2EPNO	9:57-9:59	0	10:22-10:24	1	0/LANO	9:57-9:59	0	10:21-10:23	0	0/0		LANO	1
	7	gravel	OPEN - ON MAIN ROAD	9:51-9:53	0	11:22-11:24	0	0/0	DNE	X	DNE	X		DNE	X	DNE	X			LACI			7	dirt trail	CLOSED - NEAR STREAM	10:08-10:10	0	10:56-10:58	0	0/0	10:04-10:06	0	10:16-10:18	0	0/0	10:03-10:05	0	10:14-10:16	0	0/0		LACI
	8	gravel	OPEN - ON MAIN ROAD	9:54-9:56	0	11:19-11:21	0	0/0	DNE	X	DNE	X		DNE	X	DNE	X			EPNO	5		8	dirt trail	CLOSED - STAGNANT H2O	10:13-10:15	0	10:50-10:52	0	0/0	10:09-10:11	0	10:11-10:13	0	0/0	10:08-10:10	0	10:10-10:12	0	0/0		EPNO	2
	9	gravel	OPEN - ON MAIN ROAD	9:56-9:58	0	11:16-11:18	0	0/0	DNE	X	DNE	X		DNE	X	DNE	X			MYSP	34		9	dirt trail	CLOSED	10:20-10:22	0	10:44-10:46	0	0/0	DNE	X	DNE	X		DNE	X	DNE	X			MYSP
	10	gravel	OPEN - ON MAIN ROAD	9:59-10:01	0	11:13-11:15	0	0/0	9:54-9:56	2	10:57-10:59	0	2XMYSP/0	9:49-9:51	5	10:48-10:50	2	2XMYSP+EPNO+2XPESU/2XEPFU		MYLE			10	dirt trail	CLOSED - WETLAND	10:25-10:27	0	10:39-10:41	0	0/0	DNE	X	DNE	X		DNE	X	DNE	X			MYLE
	11	gravel	OPEN - BUILDINGS/CLEARING	10:02-10:04	0	11:10-11:12	0	0/0	9:57-9:59	0	10:54-10:56	2	0/LABO+MYSP	9:52-9:54	0	10:45-10:47	1	0/EPFU					11	dirt trail	OPEN - TOWER	10:31-10:33	0	10:33-10:35	0	0/0	DNE	X	DNE	X		DNE	X	DNE	X
				TOTAL			14		TOTAL			15		TOTAL			27									TOTAL			4		TOTAL			1		TOTAL			0
				WEATHER 50% OVERCAST					WEATHER 0% OVERCAST					WEATHER 0% OVERCAST												WEATHER 0% OVERCAST					WEATHER 0% OVERCAST					WEATHER 0% OVERCAST
				BEGINNING 17°C					BEGINNING 24°C					BEGINNING 17°C												BEGINNING 16°C					BEGINNING 25°C					BEGINNING 22°C
				END 15°C					END 20°C					END 18°C												END 12°C					END 21*C					END 19°C
	Transect 2 - Marina - LAKE/OPEN																							TRANSECT 5 - Baldy - CLOSED/MOUNT
				DATE: June 12th 2018					DATE: June 26th 2018					DATE: July 10th 2018												DATE: June 25th 2018					DATE: July 9th 2018					DATE: July 18th 2018
	POINT	ROAD	HABITAT	TIME GOING	NB BATS	TIME COMING	NB BATS	SPECIES	TIME GOING	NB BATS	TIME COMING	NB BATS	SPECIES	TIME GOING	NB BATS	TIME COMING	NB BATS	SPECIES					POINT	ROAD	HABITAT	TIME	NB BATS	TIME COMING	NB BATS	SPECIES	TIME GOING	NB BATS	TIME COMING	NB BATS	SPECIES	TIME GOING	NB BATS	TIME COMING	NB BATS	SPECIES		SPECIES	AMOUNT
	1	gravel	OPEN - MAIN ROAD	9:30-9:32	0	11:09-11:11	1	0/MYSP	9:31-9:33	0	10:59-11:01	0	0/0	9:30-9:32	0	10:56-10:58	0	0/0					1	gravel	CLOSED	9:30-9:32	0	10:58-11:00	0	0/0	9:30-9:32	0	10:40-10:42	0	0/0	9:30-9:32	0	10:48-10:50	0	0/0		MYSEP
	2	dirt	CLOSED - ROCKS/RAPIDS	9:35-9:37	1	11:05-11:07	0	LANO/0	9:35-9:37	0	10:55-10:57	1	0/MYSP	9:34-9:36	0	MISSED	0	0/0		SPECIES	AMOUNT		2	gravel	CLOSED	9:35-9:37	0	10:52-10:54	0	0/0	9:35-9:37	0	10:35-10:37	0	0/0	9:36-9:38	0	10:42-10:44	0	0/0		MYLU
	3	dirt	CLOSED - RAPIDS (sound pollution)	9:39-9:41	0	11:00-11:02	0	0/0	9:39-9:41	0	10:51-10:53	0	0/0	9:38-9:40	0	10:49-10:51	0	0/0		MYSEP			3	gravel	OPEN - ROCK TOP	9:40-9:42	0	10:42-10:44	1	0/EPNO	9:40-9:42	0	10:31-10:33	0	0/0	9:41-9:43	0	10:37-10:39	0	0/0		PESU
	4	dirt	OPEN - H20/ROCKS	9:44-9:46	0	10:56-10:58	0	0/0	9:44-9:46	0	10:46-10:48	1	0/MYSP	9:43-9:45	0	MISSED	0	0/0		MYLU			4	gravel	OPEN - ROCK TOP	9:46-9:48	0	10:35-10:37	0	0/0	9:45-9:47	0	10:25-10:27	0	0/0	9:46-9:48	0	10:31-10:33	0	0/0		LABO
	5	gravel	OPEN - BUILDING/H20	9:49-9:51	0	10:51-10:53	0	0/0	9:48-9:50	0	10:42-10:44	0	0/0	9:48-9:50	1	10:42-10:44	1	LACI/MYSP		PESU			5	gravel	OPEN - ROCK TOP	9:54-9:56	0	10:28-10:30	0	0/0	9:50-9:52	0	10:20-10:22	0	0/0	9:51-9:53	0	10:25-10:27	0	0/0		EPFU
	6	gravel	OPEN - ROAD INTERSECT	9:53-9:55	0	10:47-10:49	1	0/EPFU	9:52-9:54	0	10:37-10:39	0	0/0	9:52-9:54	0	10:38-10:40	1	0/EPFU		LABO			6	gravel	CLOSED - NEAR STREAM/ROCKS	9:59-10:01	0	MISSED	0	0/0	9:55-9:57	0	10:16-10:18	0	0/0	9:56-9:58	0	10:20-10:22	0	0/0		LANO	2
	7	gravel	OPEN - H2O/ROCKS	9:58-10:00	0	10:42-10:44	0	0/0	9:57-9:59	0	10:33-10:35	0	0/0	9:57-9:59	0	10:33-10:35	1	0/LANO		EPFU	3		7	gravel	CLOSED - WETLAND	10:05-10:07	0	10:19-10:21	0	0/0	10:00-10:02	0	10:11-10:13	0	0/0	10:01-10:03	0	10:14-10:16	1	0/LANO		LACI
	8	gravel	OPEN - ROCKS/SHALLOW	10:03-10:05	0	10:37-10:39	0	0/0	10:01-10:03	0	10:29-10:31	0	0/0	10:01-10:03	1	10:29-10:31	2	EPFU/2XEPNO		LANO	2		8	gravel	CLOSED	10:11-10:13	0	10:13-10:15	0	0/0	10:04-10:06	0	10:06-10:08	0	0/0	10:07-10:09	1	10:09-10:11	0	LANO/0		EPNO	1
	9	gravel	CLOSED - ROCKS	10:07-10:09	0	10:33-10:35	0	0/0	10:05-10:07	0	10:25-10:27	1	0/MYSP	10:05-10:07	0	10:25-10:27	0	0/0		LACI	1					TOTAL			1		TOTAL			0		TOTAL			2			MYSP
	10	gravel	OPEN - SWAMP/DEAD T	10:12-10:14	0	10:24-10:26	0	0/0	10:09-10:11	0	10:21-10:23	0	0/0	10:09-10:11	0	10:21-10:23	0	0/0		EPNO	2					WEATHER 10% OVERCAST					WEATHER 40% OVERCAST					WEATHER 0% OVERCAST						MYLE
	11	gravel	OPEN - SHALLOW/ROCKS	10:17-10:19	0	10:19-10:21	0	0/0	10:14-10:16	0	10:16-10:18	0	0/0	10:14-10:16	0	10:16-10:18	0	0/0		MYSP	5					BEGINNING 11°C					BEGINNING 26°C					BEGINNING 15°C
				TOTAL			3		TOTAL			3		TOTAL			7			MYLE						END 9°C					END 24°C					END 13°C
				WEATHER 100% OVERCAST					WEATHER 100% OVERCAST					WEATHER 10% OVERCAST									TRANSECT 6 - Sugarbush - CLOSED/MOUNTAIN
				BEGINNING 22°C					BEGINNING 18°C					BEGINNING 21°C												DATE: June 18th 2018					DATE: July 2nd 2018						DATE: July 11th 2018
				END 18°C					END 16°C					END 20°C									POINT	ROAD	HABITAT	TIME GOING	NB BATS	TIME COMING	NB BATS	Species	HABITATE CHANGE	TIME GOING	NB BATS	TIME COMING	NB BATS	SPECIES	TIME GOING	NB BATS	TIME COMING	NB BATS	SPECIES		SPECIES	AMOUNT
	Transect 3 - Main Entrance - OPEN																						1	dirt trail	OPEN	9:35-9:37	0	11:50-11:52	0	0/0		9:42-9:44	1	11:06-11:08	2	LACI/2XLANO	9:30-9:32	0	10:49-10:51	1	0/LACI		MYSEP
				DATE: June 20th 2018					DATE: July 4th 2018					DATE: July 17th 2018									2	dirt trail	CLOSED	9:41-9:43	0	11:45-11:47	0	0/0		9:47-9:49	0	11:01-11:03	1	0/EPNO	9:34-9:36	1	10:44-20:46	0	LABO/0		MYLU
	POINT	ROAD	HABITAT	TIME GOING	NB BATS	TIME COMING	NB BATS	SPECIES	TIME GOING	NB BATS	TIME COMING	NB BATS	SPECIES	TIME GOING	NB BATS	TIME COMING	NB BATS	SPECIES		SPECIES	AMOUNT		3	dirt trail	CLOSED	9:46-9:48	0	11:40-11:42	0	0/0		9:51-9:53	0	10:56-10:58	0	0/0	9:39-9:41	0	10:39-10:41	0	0/0		PESU
	1	gravel	OPEN	10:13-10:15	0	10:59-11:01	0	0/0	DNE	X	DNE	X		DNE	X	DNE	X			MYSEP			4	dirt trail	LOSED - CLIFF&STREAM	9:50-9:52	0	11:36-11:38	0	0/0		9:56-9:58	0	10:52-10:54	2	0/EPNO+LACI	9:43-9:45	0	10:35-10:37	1	0/EPFU		LABO	1
	2	gravel	OPEN - FORK ROAD	10:16-10:18	0	10:56-10:58	0	0/0	10:06-10:08	0	10:45-10:47	0	0/0	10:01-10:03	1	10:37-10:39	0	MYSP/0		MYLU			5	dirt trail	CLOSED	9:56-9:58	0	11:31-11:33	0	0/0		10:01-10:03	1	10:47-10:49	0	LACI/0	9:48-9:50	0	10:30-10:32	2	0/LACI+LANO		EPFU	1
	3	gravel	OPEN - NEAR WETLAND	10:19-10:21	0	10:54-10:56	0	0/0	10:10-10:12	0	10:42-10:44	0	0/0	10:04-10:06	0	10:34-10:36	1	0/LANO		PESU	11		6	dirt trail	OPEN - CLEARING	10:00-10:02	0	11:26-11:28	0	0/0		10:05-10:07	0	10:42-10:44	0	0/0	9:52-9:54	0	10:26-10:28	0	0/0		LANO	3
	4	gravel	OPEN - BUILDING	10:21-10:23	13	10:50-10:52	0	13XEPNO/0	10:13-10:15	0	10:38-10:40	11	0/11XPESU	10:07-10:09	3	10:31-10:33	0	2XMYSP+LANO/0		LABO	1		7	dirt trail	OPEN	10:05-10:07	0	11:21-11:23	0	0/0		10:10-10:12	0	10:37-10:39	0	0/0	MISSED	0	10:21-10:23	0	0/0		LACI	5
	5	gravel	OPEN - NEAR GATE/LIGHT	10:27-10:29	1	10:46-10:48	1	EPNO/LANO	10:16-10:18	0	10:36-10:38	1	0/LANO	10:10-10:12	0	10:28-10:30	1	0/MYLE		EPFU			8	N/A	CLOSED - NEAR STREAM/FERNS	10:11-10:13	0	11:14-11:16	0	0/0	OPEN - CLEARING CONIFEROUS	10:14-10:16	0	10:33-10:35	0	0/0	9:58-10:00	0	10:17-10:19	0	0/0		EPNO	2
	6	gravel	OPEN - NEAR FIELDS/CONIFERS	10:29-10:31	0	10:43-10:45	2	0/2XLANO	10:19-10:21	0	10:33-10:35	1	0/LABO?	10:13-10:15	0	10:25-10:27	0	0/0		LANO	6		9	N/A	CLOSED - ROCK CLIFF	10:25-10:27	0	MISSED	0	0/0	CLOSED	10:19-10:21	0	10:29-10:31	0	0/0	10:03-10:05	0	10:13-10:15	0	0/0		MYSP
	7	gravel	OPEN - NEAR STREAM/CONIFERS	10:32-10:34	0	10:40-10:42	0	0/0	10:22-10:24	0	10:30-10:32	0	0/0	10:15-10:17	0	10:23-10:25	0	0/0		LACI			10	N/A	CLOSED - ROCK CLIFF	10:35-10:37	0	10:52-10:54	0	0/0	CLOSED - CONIFEROUS	10:23-10:25	0	10:25-10:27	0	0/0	10:07-10:09	0	10:09-10:11	0	0/0		MYLE
	8	gravel	OPEN - CROSSROAD/FIELDS/CONIFERS	10:35-10:37	0	10:37-10:39	0	0/0	10:25-10:27	0	10:27-10:29	0	0/0	10:18-10:20	0	10:20-10:22	0	0/0		EPNO	14		11	N/A	CLOSED - TOWER	10:42-10:44	0	10:44-10:46	0	0/0	DNE	X	X	X	X	X	X	X	X	X	X
				TOTAL			17		TOTAL			13		TOTAL			6			MYSP	3					TOTAL			0			TOTAL			7		TOTAL			5
				WEATHER 90% OVERCAST					WEATHER 0% OVERCAST					WEATHER 0% OVERCAST						MYLE	1					WEATHER 40% OVERCAST					WEATHER 50% OVERCAST						WEATHER 0% OVERCAST
				BEGINNING 17°C					BEGINNING 24°C					BEGINNING 18°C												BEGINNING 22°C					BEGINNING 22°C						BEGINNING 15°C
				END 15°C					END 20°C					END 17°C												END 15°C					END 20°C						END 13°C
																							CLOSED HABITAT
				OPEN HABITAT																			SPECIES	AMOUNT
	SPECIES	AMOUNT		SPECIES	AMOUNT																		MYSEP	0
	MYSEP	0		MYSEP	0																		MYLU	0
	MYLU	0		MYLU	0																		PESU	0
	PESU	15		PESU	15																		LABO	1
	LABO	4		LABO	3																		EPFU	3
	EPFU	13		EPFU	10																		LANO	6
	LANO	18		LANO	12																		LACI	5
	LACI	6		LACI	1																		MYLE	0
	MYLE	1		MYLE	1																		EPNO	5
	EPNO	26		EPNO	21																		MYSP	0
	MYSP	42		MYSP	42																		TOTAL	20
	TOTAL	125		TOTAL	105

## Sheet: Sheet2
BAT SPECIES DETECTIONS PER MINUTE SURVEYED - BASED ON 2018 DATA
Species	Open-Canopy Detections per minute	Closed-Canopy Detections per minute	Open-Canopy Detections	Closed-Canopy Detections
MYSP	0.0747826	0	43	0
EPNO	0.0747826	0.0178344	43	14
LABO	0.00521739	0.00127389	3	1
LACI	0.00173913	0.00636943	1	5
PESU	0.026087	0	15	0
Total	0.182609	0.0254777	105	20

## Sheet: Sheet3
BAT PASSES DETECTED 2019
Date	surveyID	Location	Group	Survey Duration	Phase	numBats	MYSP	EPNO	LACI	LABO	PESU
2020-07-09	1	Whitefish	Building	5min	average	0	0	0	0	0	0
2020-07-10	1	Front Gate	Building	5min	average	0.829268	0	0.829268	0	0	0
2020-07-10	1	Liane's House	Building	5min	average	0	0	0	0	0	0
2020-07-10	1	Whitefish	Building	5min	average	0	0	0	0	0	0
2020-07-10	2	Front Gate	Building	5min	average	0.619048	0	0.634146	0	0	0
2020-07-10	2	Whitefish	Building	5min	average	0	0	0	0	0	0
2020-07-15	1	Sandpit	Sandpit	10min	average	2	0	2	0	0	0
2020-07-16	1	Front Gate	Building	10min	average	0	0	0	0	0	0
2020-07-16	1	Marina	Building	10min	average	0	0	0	0	0	0
2020-07-16	2	Front Gate	Building	5min	average	0	0	0	0	0	0
2020-07-17	1	Bridge to Pine	Bridge	10min	average	1.14286	2	1.2	0	0	0
2020-07-18	2	Front Gate	Building	10min	average	0.24	0	0.352941	0	0	0
2020-07-17	1	Whitefish	Building	10min	average	0.333333	0	0	0	0	0
2020-07-22	1	Bridge to Pine	Bridge	5min	average	0.142857	0	0.181818	0	0	0
2020-07-22	2	Bridge to Pine	Bridge	5min	average	0.266667	1	0.166667	0	0	0
2020-07-23	1	Bridge to Pine	Bridge	5min	average	0	0	0	0	0	0
2020-07-23	1	Marina	Building	10min	average	0	0	0	0	0	0
2020-07-23	2	Bridge to Pine	Bridge	5min	average	0.125	0	0.142857	0	0	0
2020-07-24	1	Bridge to Pine	Bridge	5min	average	0	0	0	0	0	0
2020-07-29	1	Bridge to Pine	Bridge	5min	average	0.0952381	0	0.105263	0	0	0
2020-07-29	1	Front Gate	Building	5min	average	0.307692	0	0.333333	0	0	0
2020-07-29	1	Whitefish	Building	5min	average	0.111111	0	0.153846	0	0	0
2020-07-29	2	Bridge to Pine	Bridge	5min	average	0.125	0	0	0	0	0
2020-07-29	2	Whitefish	Building	5min	average	0	0	0	0	0	0
2020-07-30	1	Bridge to Pine	Bridge	5min	average	0	0	0	0	0	0
2020-07-30	1	Whitefish	Building	5min	average	0	0	0	0	0	0
2020-07-30	2	Bridge to Pine	Bridge	5min	average	0.133333	2	0	0	0	0
2020-07-30	2	Whitefish	Building	5min	average	0	0	0	0	0	0
2020-07-31	1	Bridge to Muskrat	Bridge	10min	average	0	0	0	0	0	0
2020-07-09	1	Whitefish	Building	5min	Phase 2 (Drone)	0	0	0	0	0	0
2020-07-10	1	Front Gate	Building	5min	Phase 2 (Drone)	17	0	17	0	0	0
2020-07-10	1	Liane's House	Building	5min	Phase 2 (Drone)	0	0	0	0	0	0
2020-07-10	1	Whitefish	Building	5min	Phase 2 (Drone)	0	0	0	0	0	0
2020-07-10	2	Front Gate	Building	5min	Phase 2 (Drone)	13	0	13	0	0	0
2020-07-10	2	Whitefish	Building	5min	Phase 2 (Drone)	0	0	0	0	0	0
2020-07-15	1	Sandpit	Sandpit	10min	Phase 2 (Drone)	3	0	3	0	0	0
2020-07-16	1	Front Gate	Building	10min	Phase 2 (Drone)	0	0	0	0	0	0
2020-07-16	1	Marina	Building	10min	Phase 2 (Drone)	0	0	0	0	0	0
2020-07-16	2	Front Gate	Building	5min	Phase 2 (Drone)	0	0	0	0	0	0
2020-07-17	1	Bridge to Pine	Bridge	10min	Phase 2 (Drone)	4	1	3	0	0	0
2020-07-17	1	Front Gate	Building	10min	Phase 2 (Drone)	3	0	3	0	0	0
2020-07-17	1	Whitefish	Building	10min	Phase 2 (Drone)	1	0	1	0	0	0
2020-07-22	1	Bridge to Pine	Bridge	5min	Phase 2 (Drone)	1	0	1	0	0	0
2020-07-22	2	Bridge to Pine	Bridge	5min	Phase 2 (Drone)	2	1	1	0	0	0
2020-07-23	1	Bridge to Pine	Bridge	5min	Phase 2 (Drone)	0	0	0	0	0	0
2020-07-23	1	Marina	Building	10min	Phase 2 (Drone)	0	0	0	0	0	0
2020-07-23	2	Bridge to Pine	Bridge	5min	Phase 2 (Drone)	1	0	1	0	0	0
2020-07-24	1	Bridge to Pine	Bridge	5min	Phase 2 (Drone)	0	0	0	0	0	0
2020-07-29	1	Bridge to Pine	Bridge	5min	Phase 2 (Drone)	1	0	1	0	0	0
2020-07-29	1	Front Gate	Building	5min	Phase 2 (Drone)	4	0	4	0	0	0
2020-07-29	1	Whitefish	Building	5min	Phase 2 (Drone)	1	0	1	0	0	0
2020-07-29	2	Bridge to Pine	Bridge	5min	Phase 2 (Drone)	1	1	0	0	0	0
2020-07-29	2	Whitefish	Building	5min	Phase 2 (Drone)	0	0	0	0	0	0
2020-07-30	1	Bridge to Pine	Bridge	5min	Phase 2 (Drone)	0	0	0	0	0	0
2020-07-30	1	Whitefish	Building	5min	Phase 2 (Drone)	0	0	0	0	0	0
2020-07-30	2	Bridge to Pine	Bridge	5min	Phase 2 (Drone)	1	1	0	0	0	0
2020-07-30	2	Whitefish	Building	5min	Phase 2 (Drone)	0	0	0	0	0	0
2020-07-31	1	Bridge to Muskrat	Bridge	10min	Phase 2 (Drone)	0	0	0	0	0	0
2020-07-30	1	Bridge to Pine	Bridge	5min	Phase 2 (Ground)	0	0	0	0	0	0
2020-07-30	1	Whitefish	Building	5min	Phase 2 (Ground)	6	1	0	5	0	0
2020-07-30	2	Bridge to Pine	Bridge	5min	Phase 2 (Ground)	3	1	1	0	1	0
2020-07-30	2	Whitefish	Building	5min	Phase 2 (Ground)	1	0	1	0	0	0
2020-07-31	1	Bridge to Muskrat	Bridge	10min	Phase 2 (Ground)	1	0	1	0	0	0
2020-07-09	1	Whitefish	Building	5min	mean	6	6	0	0	0	0
2020-07-10	1	Front Gate	Building	5min	mean	20.5	0	20.5	0	0	0
2020-07-10	1	Liane's House	Building	5min	mean	7	7	0	0	0	0
2020-07-10	1	Whitefish	Building	5min	mean	6.5	5.5	0.5	0	0.5	0
2020-07-10	2	Front Gate	Building	5min	mean	21	0.5	20.5	0	0	0
2020-07-10	2	Whitefish	Building	5min	mean	3	2.5	0	0	0.5	0
2020-07-15	1	Sandpit	Sandpit	10min	mean	1.5	0	1.5	0	0	0
2020-07-16	1	Front Gate	Building	10min	mean	7	1	5.5	0.5	0	0
2020-07-16	1	Marina	Building	10min	mean	9.5	2.5	4	3	0	0
2020-07-16	2	Front Gate	Building	5min	mean	10	6	4	0	0	0
2020-07-17	1	Bridge to Pine	Bridge	10min	mean	3.5	0.5	2.5	0.5	0	0
2020-07-17	1	Front Gate	Building	10min	mean	12.5	4	8.5	0	0	0
2020-07-17	1	Whitefish	Building	10min	mean	3	3	0	0	0	0
2020-07-22	1	Bridge to Pine	Bridge	5min	mean	7	0.5	5.5	0.5	0.5	0
2020-07-22	2	Bridge to Pine	Bridge	5min	mean	7.5	1	6	0.5	0	0
2020-07-23	1	Bridge to Pine	Bridge	5min	mean	9	0	8.5	0.5	0	0
2020-07-23	1	Marina	Building	10min	mean	2.5	1	0.5	0.5	0.5	0
2020-07-23	2	Bridge to Pine	Bridge	5min	mean	8	1	7	0	0	0
2020-07-24	1	Bridge to Pine	Bridge	5min	mean	2.5	0.5	1.5	0.5	0	0
2020-07-29	1	Bridge to Pine	Bridge	5min	mean	10.5	0	9.5	1	0	0
2020-07-29	1	Front Gate	Building	5min	mean	13	1	12	0	0	0
2020-07-29	1	Whitefish	Building	5min	mean	9	1.5	6.5	1	0	0
2020-07-29	2	Bridge to Pine	Bridge	5min	mean	8	0	7.5	0.5	0	0
2020-07-29	2	Whitefish	Building	5min	mean	4.5	0	1.5	2.5	0.5	0
2020-07-30	1	Bridge to Pine	Bridge	5min	mean	10.5	1	8.5	0.5	0	0
2020-07-30	1	Whitefish	Building	5min	mean	6	0.5	2.5	2.5	0.5	0
2020-07-30	2	Bridge to Pine	Bridge	5min	mean	7.5	0.5	5	1.5	0.5	0
2020-07-30	2	Whitefish	Building	5min	mean	3.5	2.5	1	0	0	0
2020-07-31	1	Bridge to Muskrat	Bridge	10min	mean	2.5	0.5	2	0	0	0
2020-07-09	1	Whitefish	Building	5min	Phase 3	4	4	0	0	0	0
2020-07-10	1	Front Gate	Building	5min	Phase 3	21	0	21	0	0	0
2020-07-10	1	Liane's House	Building	5min	Phase 3	3	3	0	0	0	0
2020-07-10	1	Whitefish	Building	5min	Phase 3	7	7	0	0	0	0
2020-07-10	2	Front Gate	Building	5min	Phase 3	18	0	18	0	0	0
2020-07-10	2	Whitefish	Building	5min	Phase 3	2	1	0	0	1	0
2020-07-15	1	Sandpit	Sandpit	10min	Phase 3	1	0	1	0	0	0
2020-07-16	1	Front Gate	Building	10min	Phase 3	9	0	9	0	0	0
2020-07-16	1	Marina	Building	10min	Phase 3	16	5	8	3	0	0
2020-07-16	2	Front Gate	Building	5min	Phase 3	2	0	2	0	0	0
2020-07-17	1	Bridge to Pine	Bridge	10min	Phase 3	3	1	2	0	0	0
2020-07-17	1	Front Gate	Building	10min	Phase 3	22	8	14	0	0	0
2020-07-17	1	Whitefish	Building	10min	Phase 3	0	0	0	0	0	0
2020-07-22	1	Bridge to Pine	Bridge	5min	Phase 3	4	0	4	0	0	0
2020-07-22	2	Bridge to Pine	Bridge	5min	Phase 3	10	0	9	1	0	0
2020-07-23	1	Bridge to Pine	Bridge	5min	Phase 3	8	0	8	0	0	0
2020-07-23	1	Marina	Building	10min	Phase 3	1	0	1	0	0	0
2020-07-23	2	Bridge to Pine	Bridge	5min	Phase 3	8	0	8	0	0	0
2020-07-24	1	Bridge to Pine	Bridge	5min	Phase 3	1	0	0	1	0	0
2020-07-29	1	Bridge to Pine	Bridge	5min	Phase 3	12	0	12	0	0	0
2020-07-29	1	Front Gate	Building	5min	Phase 3	21	0	21	0	0	0
2020-07-29	1	Whitefish	Building	5min	Phase 3	11	0	10	1	0	0
2020-07-29	2	Bridge to Pine	Bridge	5min	Phase 3	4	0	4	0	0	0
2020-07-29	2	Whitefish	Building	5min	Phase 3	6	0	1	4	1	0
2020-07-30	1	Bridge to Pine	Bridge	5min	Phase 3	4	1	3	0	0	0
2020-07-30	1	Whitefish	Building	5min	Phase 3	6	1	4	1	0	0
2020-07-30	2	Bridge to Pine	Bridge	5min	Phase 3	5	1	2	2	0	0
2020-07-30	2	Whitefish	Building	5min	Phase 3	5	4	1	0	0	0
2020-07-31	1	Bridge to Muskrat	Bridge	10min	Phase 3	1	1	0	0	0	0
2020-07-09	1	Whitefish	Building	5min	Phase 1	8	8	0	0	0	0
2020-07-10	1	Front Gate	Building	5min	Phase 1	20	0	20	0	0	0
2020-07-10	1	Liane's House	Building	5min	Phase 1	11	11	0	0	0	0
2020-07-10	1	Whitefish	Building	5min	Phase 1	6	4	1	0	1	0
2020-07-10	2	Front Gate	Building	5min	Phase 1	24	1	23	0	0	0
2020-07-10	2	Whitefish	Building	5min	Phase 1	4	4	0	0	0	0
2020-07-15	1	Sandpit	Sandpit	10min	Phase 1	2	0	2	0	0	0
2020-07-16	1	Front Gate	Building	10min	Phase 1	5	2	2	1	0	0
2020-07-16	1	Marina	Building	10min	Phase 1	3	0	0	3	0	0
2020-07-16	2	Front Gate	Building	5min	Phase 1	18	12	6	0	0	0
2020-07-17	1	Bridge to Pine	Bridge	10min	Phase 1	4	0	3	1	0	0
2020-07-17	1	Front Gate	Building	10min	Phase 1	3	0	3	0	0	0
2020-07-17	1	Whitefish	Building	10min	Phase 1	6	6	0	0	0	0
2020-07-22	1	Bridge to Pine	Bridge	5min	Phase 1	10	1	7	1	1	0
2020-07-22	2	Bridge to Pine	Bridge	5min	Phase 1	5	2	3	0	0	0
2020-07-23	1	Bridge to Pine	Bridge	5min	Phase 1	10	0	9	1	0	0
2020-07-23	1	Marina	Building	10min	Phase 1	4	2	0	1	1	0
2020-07-23	2	Bridge to Pine	Bridge	5min	Phase 1	8	2	6	0	0	0
2020-07-24	1	Bridge to Pine	Bridge	5min	Phase 1	4	1	3	0	0	0
2020-07-29	1	Bridge to Pine	Bridge	5min	Phase 1	9	0	7	2	0	0
2020-07-29	1	Front Gate	Building	5min	Phase 1	5	2	3	0	0	0
2020-07-29	1	Whitefish	Building	5min	Phase 1	7	3	3	1	0	0
2020-07-29	2	Bridge to Pine	Bridge	5min	Phase 1	12	0	11	1	0	0
2020-07-29	2	Whitefish	Building	5min	Phase 1	3	0	2	1	0	0
2020-07-30	1	Bridge to Pine	Bridge	5min	Phase 1	17	1	14	1	0	0
2020-07-30	1	Whitefish	Building	5min	Phase 1	6	0	1	4	1	0
2020-07-30	2	Bridge to Pine	Bridge	5min	Phase 1	10	0	8	1	1	0
2020-07-30	2	Whitefish	Building	5min	Phase 1	2	1	1	0	0	0
2020-07-31	1	Bridge to Muskrat	Bridge	10min	Phase 1	4	0	4	0	0	0

## Sheet: Sheet4
2020 Surveys
Date	Time Start	Location	Survey Duration	Phase 1	Phase 2 (Ground)	Phase 2 (Drone)	Phase 3	MYSP	EPNO	LACI	LABO	PESU
2021-06-24	21:51:00	Bridge to Pine	5 min	11	0	1	6	0	13	4	1	0
2021-06-24	23:15:00	Shooting Range	5 min	3	0	0	1	0	3	1	0	0
2021-08-03	23:50:00	Marina	5 min	6	0	0	2	0	3	4	1	0
2021-08-05	21:30:00	Bridge to Pine	5 min	3	0	1	2	0	4	1	1	0
2021-08-06	21:08:00	Whitefish	5 min	4	2	1	2	1	6	0	2	0
2021-08-06	23:20:00	Bridge to Pine	5 min	7	0	1	0	0	1	2	5	0
2021-08-07	21:15:00	Bridge to Muskrat	5 min	3	1	3	0	1	3	0	2	1
2021-08-09	21:28:00	Marina	5 min	3	1	2	5	0	10	1	0	0
2021-08-09	22:20:00	Garage	5 min	6	5	1	15	0	23	1	1	2
2021-08-09	22:41:00	Bridge to Muskrat	5 min	3	1	1	1	2	2	1	1	0
Test	Number	Location	Temp/Weather	Phase 1	Phase 2	Phase 3	MYSP	EPNO	LACI	LABO	PESU
Control	1	Front Gate	19℃, 89%, NE 2 km/hr, part cloud	1	0	0		1
Control	2	Log yard	19℃, 89%, NE 2 km/hr, part cloud	2	2	0		4
Control	3	Muskrat	19℃, 89%, NE 2 km/hr, part cloud	4	4	3	3	6			2
Control	4	Garage	19℃, 89%, NE 2 km/hr, part cloud	7	8	10		25
Control	5	Pine	18℃, 85%, N 6 km/hr, cloudy	4	2	4	3	6	1
Control	6	Marina	17℃, 76%, WSW 3 km/hr, part cloud	8	4	5	1	6	2	4	4
Control	7	Whitefish	17℃, 79%, W 3 km/hr, 0 cloud	15	7	9	2	28	1
Control	8	Garage	17℃, 79%, W 3 km/hr, 0 cloud	1	2	2	1	3		1
Control	9	Muskrat	17℃, 79%, W 3 km/hr, 0 cloud	4	2	5		2	2	2	5
Control	10	Log yard	17℃, 79%, W 3 km/hr, 0 cloud	5	0	0	1		3		1
